# Supplementary material for: BAP1 constrains pervasive H2AK119ub1 to control the transcriptional potential of the genome
Source: Genes Dev. 2021 May 1;35(9-10):749–70. doi: 10.1101/gad.347005.120 (PMC8091973; doi:10.1101/gad.347005.120)
Supplement: Supplemental Material [file supp_gad.347005.120_Supplemental_Table_S1.xlsx]

## Sheet: readcounts
Supplemental Table S1. A list of antibodies used in this study for western blot and cChIP-seq analysis.
Related to Materials & Methods
Antibody	Source	Identifier	Application
Rabbit monoclonal anti-H2AK119ub1	Cell Signalling Technology	Cat#:8240	Western and ChIP
Rabbit monoclonal anti-H2BK120ub1	Cell Signalling Technology	Cat#:5546	Western
Rabbit polyclonal anti-H3K27me3	In house (Rose et al., 2016)	N/A	ChIP
Rabbit polyclonal anti-H3K4me3	In house (Farcas et al., 2012)	N/A	ChIP
Rabbit monoclonal anti-H3K27ac	Cell Signalling Technology	Cat#:8173	ChIP
Rabbit monocolonal anti-H3K4me1	Cell Signalling Technology	Cat#:5326	ChIP
Mouse monoclonal anti-H3	Cell Signalling Technology	Cat#:3638	Western
Rabbit monoclonal anti-RING1B	Cell Signalling Technology	Cat#:5694	ChIP
Mouse monoclonal anti-RING1B	In house (Atsuta et al., 2001)	N/A	Western
Rabbit monoclonal anti-SUZ12	Cell Signalling Technology	Cat#:3737	Western and ChIP
Rabbit monoclonal anti-BAP1	Cell Signalling Technology	Cat#:13271	Western
Rabbit monoclonal anti-ASXL1	Cell Signalling Technology	Cat#:52519	Western
Rabbit polyclonal anti-FOXK1	Cell Signalling Technology	Cat#:12025	Western
Rabbit monoclonal anti-BRG1	Abcam	ab110641	Western
Rabbit monoclonal anti-Rpb1-NTD	Cell Signalling Technology	Cat#:14958	ChIP
Rabbit monoclonal anti-Rpb1-S5P	Cell Signalling Technology	Cat#:13523	ChIP
Rabbit monoclonal anti-Rpb1-S2P	Cell Signalling Technology	Cat#:13499	ChIP
