# Supplementary material for: BAP1 constrains pervasive H2AK119ub1 to control the transcriptional potential of the genome
Source: Genes Dev. 2021 May 1;35(9-10):749–70. doi: 10.1101/gad.347005.120 (PMC8091973; doi:10.1101/gad.347005.120)
Supplement: Supplemental Material [file supp_gad.347005.120_Supplemental_Table_S2.xlsx]

## Sheet: readcounts
Supplemental Table S2. A list of all next-generation sequencing experiments performed in this study detailing the number of uniquely aligned reads for mouse and spike-in genomes.
Related to Materials & Methods
The total number of uniquely aligned reads after removal of PCR duplicates is shown.
cnRNA-seq
Sample Name	mm10	dm6
Bap1flfl_NucRNAseq_OHT_rep1	63016055	1437886
Bap1flfl_NucRNAseq_OHT_rep2	57167275	1500820
Bap1flfl_NucRNAseq_OHT_rep3	63782132	2997076
Bap1flfl_NucRNAseq_UNT_rep1	51820073	1364758
Bap1flfl_NucRNAseq_UNT_rep2	64949387	1497936
Bap1flfl_NucRNAseq_UNT_rep3	70524971	2708842
PRC1CPM_Bap1flfl_NucRNAseq_OHT_rep1	43169765	1605532
PRC1CPM_Bap1flfl_NucRNAseq_OHT_rep2	51834319	2297115
PRC1CPM_Bap1flfl_NucRNAseq_OHT_rep3	48419421	1607665
PRC1CPM_Bap1flfl_NucRNAseq_UNT_rep1	41180269	1928258
PRC1CPM_Bap1flfl_NucRNAseq_UNT_rep2	41632164	2112508
PRC1CPM_Bap1flfl_NucRNAseq_UNT_rep3	48206991	2113775
Bap1flfl_gDNAseq_OHT_rep1	4118884	118332
Bap1flfl_gDNAseq_OHT_rep2	3884396	143686
Bap1flfl_gDNAseq_OHT_rep3	4207020	183547
Bap1flfl_gDNAseq_UNT_rep1	3666755	106297
Bap1flfl_gDNAseq_UNT_rep2	3945302	137644
Bap1flfl_gDNAseq_UNT_rep3	3647952	155697
PRC1CPM_Bap1flfl_gDNAseq_OHT_rep1	3600513	183435
PRC1CPM_Bap1flfl_gDNAseq_OHT_rep2	3261606	174144
PRC1CPM_Bap1flfl_gDNAseq_OHT_rep3	2983843	161709
PRC1CPM_Bap1flfl_gDNAseq_UNT_rep1	3796625	174974
PRC1CPM_Bap1flfl_gDNAseq_UNT_rep2	3467667	191013
PRC1CPM_Bap1flfl_gDNAseq_UNT_rep3	2828385	167376
PRC1CPM_NucRNAseq_OHT_rep1	54592564	4320115
PRC1CPM_NucRNAseq_OHT_rep2	35537462	2415698
PRC1CPM_NucRNAseq_OHT_rep3	29780901	2535701
PRC1CPM_NucRNAseq_UNT_rep1	36613760	3435131
PRC1CPM_NucRNAseq_UNT_rep2	34488836	2815175
PRC1CPM_NucRNAseq_UNT_rep3	24434887	2365332
PRC1CPM_gDNAseq_OHT_rep1	4764553	164592
PRC1CPM_gDNAseq_OHT_rep2	3206455	118166
PRC1CPM_gDNAseq_OHT_rep3	3534158	136011
PRC1CPM_gDNAseq_UNT_rep1	6291143	168856
PRC1CPM_gDNAseq_UNT_rep2	3399872	98900
PRC1CPM_gDNAseq_UNT_rep3	3591961	136879
Native cChIP-seq
Sample Name	mm10	dm6
Bap1flfl_OHT_H2AK119ub1_rep1	54949853	823462
Bap1flfl_OHT_H2AK119ub1_rep2	54706507	762756
Bap1flfl_OHT_H2AK119ub1_rep3	53424915	631540
Bap1flfl_UNT_H2AK119ub1_rep1	46322319	1349986
Bap1flfl_UNT_H2AK119ub1_rep2	38514057	1591124
Bap1flfl_UNT_H2AK119ub1_rep3	50424866	1421510
Bap1flfl_OHT_uH2A.NInput_rep1	10904456	436051
Bap1flfl_OHT_uH2A.NInput_rep2	11353353	367137
Bap1flfl_OHT_uH2A.NInput_rep3	11764015	348009
Bap1flfl_UNT_uH2A.NInput_rep1	10143379	404012
Bap1flfl_UNT_uH2A.NInput_rep2	10155696	550670
Bap1flfl_UNT_uH2A.NInput_rep3	10691036	367608
Bap1flfl_OHT_H3K27me3_rep1	51139914	1420670
Bap1flfl_OHT_H3K27me3_rep2	50922334	3357657
Bap1flfl_OHT_H3K27me3_rep3	47462336	1984368
Bap1flfl_OHT_H3K27me3_rep4	65251535	1427895
Bap1flfl_UNT_H3K27me3_rep1	50475887	1706385
Bap1flfl_UNT_H3K27me3_rep2	50838121	4227751
Bap1flfl_UNT_H3K27me3_rep3	55513115	2430184
Bap1flfl_UNT_H3K27me3_rep4	76379970	1892911
Bap1flfl_OHT_k27me3.NInput_rep1	15916634	563473
Bap1flfl_OHT_k27me3.NInput_rep2	12862272	643566
Bap1flfl_OHT_k27me3.NInput_rep3	17148299	482049
Bap1flfl_OHT_k27me3.NInput_rep4	13270474	301210
Bap1flfl_UNT_k27me3.NInput_rep1	9549792	245543
Bap1flfl_UNT_k27me3.NInput_rep2	14926915	724319
Bap1flfl_UNT_k27me3.NInput_rep3	17363593	419832
Bap1flfl_UNT_k27me3.NInput_rep4	15040104	318186
Bap1flfl_OHT_H3K27ac_rep1	62718844	2616996
Bap1flfl_OHT_H3K27ac_rep2	53774655	2502417
Bap1flfl_OHT_H3K27ac_rep3	44377851	1666590
Bap1flfl_OHT_H3K27ac_rep4	45719755	1477143
Bap1flfl_UNT_H3K27ac_rep1	89923179	3553412
Bap1flfl_UNT_H3K27ac_rep2	73028831	2937868
Bap1flfl_UNT_H3K27ac_rep3	32547104	1972189
Bap1flfl_UNT_H3K27ac_rep4	74563865	3163754
Bap1flfl_OHT_H3K4me3_rep1	21291374	3547167
Bap1flfl_OHT_H3K4me3_rep2	25655530	4045089
Bap1flfl_OHT_H3K4me3_rep3	19769999	2978590
Bap1flfl_OHT_H3K4me3_rep4	22154314	3029697
Bap1flfl_UNT_H3K4me3_rep1	27260055	4188318
Bap1flfl_UNT_H3K4me3_rep2	15920269	1934404
Bap1flfl_UNT_H3K4me3_rep3	18646588	3345513
Bap1flfl_UNT_H3K4me3_rep4	23822045	3157142
Bap1flfl_OHT_H3K4me1_rep1	51562738	2166625
Bap1flfl_OHT_H3K4me1_rep2	47875025	2204600
Bap1flfl_OHT_H3K4me1_rep3	51446988	2182476
Bap1flfl_OHT_H3K4me1_rep4	55744081	1569922
Bap1flfl_UNT_H3K4me1_rep1	49512064	1783639
Bap1flfl_UNT_H3K4me1_rep2	39618921	1262180
Bap1flfl_UNT_H3K4me1_rep3	46790528	2909722
Bap1flfl_UNT_H3K4me1_rep4	57640893	1688582
Bap1flfl_OHT_k27ac.k4me3.k4me1.NInput_rep1	7591488	310040
Bap1flfl_OHT_k27ac.k4me3.k4me1.NInput_rep2	5288798	243241
Bap1flfl_OHT_k27ac.k4me3.k4me1.NInput_rep3	6884177	221242
Bap1flfl_OHT_k27ac.k4me3.k4me1.NInput_rep4	6258435	188511
Bap1flfl_UNT_k27ac.k4me3.k4me1.NInput_rep1	8443731	347839
Bap1flfl_UNT_k27ac.k4me3.k4me1.NInput_rep2	12280399	430349
Bap1flfl_UNT_k27ac.k4me3.k4me1.NInput_rep3	9907703	550761
Bap1flfl_UNT_k27ac.k4me3.k4me1.NInput_rep4	7118727	250480
Cross-linked cChIP-seq
Sample Name	mm10	hg19
Bap1flfl_OHT_RING1B_rep1	57694526	2941222
Bap1flfl_OHT_RING1B_rep2	68521129	3044741
Bap1flfl_OHT_RING1B_rep3	60288884	2379421
Bap1flfl_UNT_RING1B_rep1	56136748	2119892
Bap1flfl_UNT_RING1B_rep2	44047316	1413533
Bap1flfl_UNT_RING1B_rep3	64997692	2177482
Bap1flfl_OHT_SUZ12_rep1	40705716	563788
Bap1flfl_OHT_SUZ12_rep2	43334929	490532
Bap1flfl_OHT_SUZ12_rep3	39653429	420642
Bap1flfl_UNT_SUZ12_rep1	35853622	416916
Bap1flfl_UNT_SUZ12_rep2	40446552	445415
Bap1flfl_UNT_SUZ12_rep3	36542457	444814
Bap1flfl_OHT_ring1b.suz12.XInput_rep1	8510126	397321
Bap1flfl_OHT_ring1b.suz12.XInput_rep2	9805839	386754
Bap1flfl_OHT_ring1b.suz12.XInput_rep3	9871333	362151
Bap1flfl_UNT_ring1b.suz12.XInput_rep1	6668511	235679
Bap1flfl_UNT_ring1b.suz12.XInput_rep2	9415644	318801
Bap1flfl_UNT_ring1b.suz12.XInput_rep3	8297693	301139
Bap1flfl_OHT_RNAPol2NTD_rep1	25999290	2386999
Bap1flfl_OHT_RNAPol2NTD_rep2	30921508	1570788
Bap1flfl_OHT_RNAPol2NTD_rep3	41187942	1492546
Bap1flfl_OHT_RNAPol2NTD_rep4	30599189	1325650
Bap1flfl_UNT_RNAPol2NTD_rep1	24351975	1269169
Bap1flfl_UNT_RNAPol2NTD_rep2	26567996	930427
Bap1flfl_UNT_RNAPol2NTD_rep3	27194794	853005
Bap1flfl_UNT_RNAPol2NTD_rep4	31325519	1379059
Bap1flfl_OHT_RNAPol2S5P_rep1	23424478	1662950
Bap1flfl_OHT_RNAPol2S5P_rep2	49238698	2008091
Bap1flfl_OHT_RNAPol2S5P_rep3	30476130	785247
Bap1flfl_OHT_RNAPol2S5P_rep4	39004621	1347906
Bap1flfl_UNT_RNAPol2S5P_rep1	34073299	1542685
Bap1flfl_UNT_RNAPol2S5P_rep2	45738922	1380490
Bap1flfl_UNT_RNAPol2S5P_rep3	23479603	526844
Bap1flfl_UNT_RNAPol2S5P_rep4	40029243	1267186
Bap1flfl_OHT_RNAPol2S2P_rep1	33995942	2943793
Bap1flfl_OHT_RNAPol2S2P_rep2	35046382	1991865
Bap1flfl_OHT_RNAPol2S2P_rep3	24673494	778530
Bap1flfl_OHT_RNAPol2S2P_rep4	49039893	1975608
Bap1flfl_UNT_RNAPol2S2P_rep1	32550674	1678426
Bap1flfl_UNT_RNAPol2S2P_rep2	44027633	1823441
Bap1flfl_UNT_RNAPol2S2P_rep3	34934440	1023224
Bap1flfl_UNT_RNAPol2S2P_rep4	29662915	1270841
Bap1flfl_OHT_rnapol2.XInput_rep1	4225728	393686
Bap1flfl_OHT_rnapol2.XInput_rep2	4278816	243113
Bap1flfl_OHT_rnapol2.XInput_rep3	5688052	187212
Bap1flfl_OHT_rnapol2.XInput_rep4	4609047	211398
Bap1flfl_UNT_rnapol2.XInput_rep1	3834074	261135
Bap1flfl_UNT_rnapol2.XInput_rep2	3670087	165642
Bap1flfl_UNT_rnapol2.XInput_rep3	6215788	241739
Bap1flfl_UNT_rnapol2.XInput_rep4	4501728	254438
cATAC-seq
Sample Name	mm10	dm6
Bap1flfl_OHT_ATAC_rep1	47557602	1205901
Bap1flfl_OHT_ATAC_rep2	33555272	659646
Bap1flfl_OHT_ATAC_rep3	33882165	928587
Bap1flfl_OHT_ATAC_rep4	37711207	879598
Bap1flfl_UNT_ATAC_rep1	36557717	1272201
Bap1flfl_UNT_ATAC_rep2	42489637	1495952
Bap1flfl_UNT_ATAC_rep3	33901273	1232802
Bap1flfl_UNT_ATAC_rep4	45595816	1311879
Bap1flfl_OHT_ATAC.Input_rep1	9610777	290933
Bap1flfl_OHT_ATAC.Input_rep2	9204749	272195
Bap1flfl_OHT_ATAC.Input_rep3	10113417	379679
Bap1flfl_OHT_ATAC.Input_rep4	9306603	286942
Bap1flfl_UNT_ATAC.Input_rep1	12312668	350631
Bap1flfl_UNT_ATAC.Input_rep2	9508383	316562
Bap1flfl_UNT_ATAC.Input_rep3	11107731	386750
Bap1flfl_UNT_ATAC.Input_rep4	8391127	243262
