# Supplementary material for: BAP1 constrains pervasive H2AK119ub1 to control the transcriptional potential of the genome
Source: Genes Dev. 2021 May 1;35(9-10):749–70. doi: 10.1101/gad.347005.120 (PMC8091973; doi:10.1101/gad.347005.120)
Supplement: Supplemental Material [file supp_gad.347005.120_Supplemental_Table_S3.xlsx]

## Sheet: cRNAseq_cChIPseq_downsampled_pa
Supplemental Table S3. Summary of pairwise correlations between individual biological replicates for all next-generation sequencing experiments performed in this study.
Related to Materials & Methods
Pearson coefficients of correlation between the individual biological replicates are shown.
Spike-in normalised read coverages for individual biological replicates were compared across RING1B peaks for H2AK119ub1, H3K27me3, RING1B and SUZ12 cChIP-seq, TSS ± 2.5 kb for cATAC-seq and H3K27ac, H3K4me3 and H3K4me1 cChIP-seq, or gene bodies for total Pol II, Ser5P-Pol II and Ser2P-Pol II cChIP-seq, as well as cnRNA-seq.
cnRNA-seq
Bap1fl/fl
	rep1_OHT	rep2_OHT	rep3_OHT				rep1_UNT	rep2_UNT	rep3_UNT
rep1_OHT	1	0.9601	0.9726			rep1_UNT	1	0.9526	0.9658
rep2_OHT	0.9601	1	0.943			rep2_UNT	0.9526	1	0.9277
rep3_OHT	0.9726	0.943	1			rep3_UNT	0.9658	0.9277	1
PRC1CPM;Bap1fl/fl
	rep1_OHT	rep2_OHT	rep3_OHT				rep1_UNT	rep2_UNT	rep3_UNT
rep1_OHT	1	0.9918	0.9857			rep1_UNT	1	0.9946	0.9853
rep2_OHT	0.9918	1	0.9751			rep2_UNT	0.9946	1	0.9807
rep3_OHT	0.9857	0.9751	1			rep3_UNT	0.9853	0.9807	1
PRC1CPM
	rep1_OHT	rep2_OHT	rep3_OHT				rep1_UNT	rep2_UNT	rep3_UNT
rep1_OHT	1	0.9849	0.9885			rep1_UNT	1	0.9881	0.9922
rep2_OHT	0.9849	1	0.9938			rep2_UNT	0.9881	1	0.9903
rep3_OHT	0.9885	0.9938	1			rep3_UNT	0.9922	0.9903	1
cChIP-seq
H2AK119ub1 cChIP-seq in Bap1fl/fl
	rep1_OHT	rep2_OHT	rep3_OHT			rep1_UNT	rep2_UNT	rep3_UNT
rep1_OHT	1	0.9973	0.9972		rep1_UNT	1	0.9972	0.9958
rep2_OHT	0.9973	1	0.9975		rep2_UNT	0.9972	1	0.997
rep3_OHT	0.9972	0.9975	1		rep3_UNT	0.9958	0.997	1
H3K27me3 cChIP-seq in Bap1fl/fl
	rep1_OHT	rep2_OHT	rep3_OHT	rep4_OHT			rep1_UNT	rep2_UNT	rep3_UNT	rep4_UNT
rep1_OHT	1	0.9965	0.9896	0.9883		rep1_UNT	1	0.995	0.9884	0.9883
rep2_OHT	0.9965	1	0.9861	0.987		rep2_UNT	0.995	1	0.9862	0.9867
rep3_OHT	0.9896	0.9861	1	0.9945		rep3_UNT	0.9884	0.9862	1	0.9962
rep4_OHT	0.9883	0.987	0.9945	1		rep4_UNT	0.9883	0.9867	0.9962	1
RING1B cChIP-seq in Bap1fl/fl
	rep1_OHT	rep2_OHT	rep3_OHT			rep1_UNT	rep2_UNT	rep3_UNT
rep1_OHT	1	0.9952	0.9981		rep1_UNT	1	0.9899	0.998
rep2_OHT	0.9952	1	0.997		rep2_UNT	0.9899	1	0.9899
rep3_OHT	0.9981	0.997	1		rep3_UNT	0.998	0.9899	1
SUZ12 cChIP-seq in Bap1fl/fl
	rep1_OHT	rep2_OHT	rep3_OHT			rep1_UNT	rep2_UNT	rep3_UNT
rep1_OHT	1	0.9967	0.9986		rep1_UNT	1	0.9969	0.9983
rep2_OHT	0.9967	1	0.9979		rep2_UNT	0.9969	1	0.9976
rep3_OHT	0.9986	0.9979	1		rep3_UNT	0.9983	0.9976	1
H3K27ac cChIP-seq in Bap1fl/fl
	rep1_OHT	rep2_OHT	rep3_OHT	rep4_OHT			rep1_UNT	rep2_UNT	rep3_UNT	rep4_UNT
rep1_OHT	1	0.9879	0.9843	0.9887		rep1_UNT	1	0.986	0.9849	0.9873
rep2_OHT	0.9879	1	0.9844	0.985		rep2_UNT	0.986	1	0.984	0.9899
rep3_OHT	0.9843	0.9844	1	0.9812		rep3_UNT	0.9849	0.984	1	0.9826
rep4_OHT	0.9887	0.985	0.9812	1		rep4_UNT	0.9873	0.9899	0.9826	1
H3K4me3 cChIP-seq in Bap1fl/fl
	rep1_OHT	rep2_OHT	rep3_OHT	rep4_OHT			rep1_UNT	rep2_UNT	rep3_UNT	rep4_UNT
rep1_OHT	1	0.9908	0.9915	0.9935		rep1_UNT	1	0.9915	0.9911	0.9935
rep2_OHT	0.9908	1	0.9888	0.9866		rep2_UNT	0.9915	1	0.9915	0.992
rep3_OHT	0.9915	0.9888	1	0.9927		rep3_UNT	0.9911	0.9915	1	0.989
rep4_OHT	0.9935	0.9866	0.9927	1		rep4_UNT	0.9935	0.992	0.989	1
H3K4me1 cChIP-seq in Bap1fl/fl
	rep1_OHT	rep2_OHT	rep3_OHT	rep4_OHT			rep1_UNT	rep2_UNT	rep3_UNT	rep4_UNT
rep1_OHT	1	0.9703	0.9604	0.9755		rep1_UNT	1	0.9702	0.9701	0.9754
rep2_OHT	0.9703	1	0.9585	0.969		rep2_UNT	0.9702	1	0.968	0.9748
rep3_OHT	0.9604	0.9585	1	0.9632		rep3_UNT	0.9701	0.968	1	0.9695
rep4_OHT	0.9755	0.969	0.9632	1		rep4_UNT	0.9754	0.9748	0.9695	1
Total Pol II cChIP-seq in Bap1fl/fl
	rep1_OHT	rep2_OHT	rep3_OHT	rep4_OHT			rep1_UNT	rep2_UNT	rep3_UNT	rep4_UNT
rep1_OHT	1	0.9876	0.9789	0.9823		rep1_UNT	1	0.9924	0.959	0.984
rep2_OHT	0.9876	1	0.9864	0.9896		rep2_UNT	0.9924	1	0.9663	0.9915
rep3_OHT	0.9789	0.9864	1	0.9948		rep3_UNT	0.959	0.9663	1	0.98
rep4_OHT	0.9823	0.9896	0.9948	1		rep4_UNT	0.984	0.9915	0.98	1
Ser5P-Pol II cChIP-seq in Bap1fl/fl
	rep1_OHT	rep2_OHT	rep3_OHT	rep4_OHT			rep1_UNT	rep2_UNT	rep3_UNT	rep4_UNT
rep1_OHT	1	0.9872	0.9744	0.9771		rep1_UNT	1	0.9892	0.9703	0.9805
rep2_OHT	0.9872	1	0.9859	0.9861		rep2_UNT	0.9892	1	0.9837	0.9905
rep3_OHT	0.9744	0.9859	1	0.9949		rep3_UNT	0.9703	0.9837	1	0.9926
rep4_OHT	0.9771	0.9861	0.9949	1		rep4_UNT	0.9805	0.9905	0.9926	1
Ser2P-Pol II cChIP-seq in Bap1fl/fl
	rep1_OHT	rep2_OHT	rep3_OHT	rep4_OHT			rep1_UNT	rep2_UNT	rep3_UNT	rep4_UNT
rep1_OHT	1	0.9822	0.9725	0.9774		rep1_UNT	1	0.9889	0.9674	0.9814
rep2_OHT	0.9822	1	0.9863	0.9863		rep2_UNT	0.9889	1	0.9843	0.991
rep3_OHT	0.9725	0.9863	1	0.9944		rep3_UNT	0.9674	0.9843	1	0.9914
rep4_OHT	0.9774	0.9863	0.9944	1		rep4_UNT	0.9814	0.991	0.9914	1
cATAC-seq
cATAC-seq in Bap1fl/fl
	rep1_OHT	rep2_OHT	rep3_OHT	rep4_OHT			rep1_UNT	rep2_UNT	rep3_UNT	rep4_UNT
rep1_OHT	1	0.9047	0.9055	0.9057		rep1_UNT	1	0.9246	0.93	0.9189
rep2_OHT	0.9047	1	0.9223	0.9169		rep2_UNT	0.9246	1	0.935	0.9166
rep3_OHT	0.9055	0.9223	1	0.9194		rep3_UNT	0.93	0.935	1	0.9257
rep4_OHT	0.9057	0.9169	0.9194	1		rep4_UNT	0.9189	0.9166	0.9257	1
